# Supplementary material for: Recovery from Post-Traumatic Amnesia During Inpatient Rehabilitation: A Retrospective Cohort Study
Source: Life (Basel). 2026 Jan 28;16(2):221. doi: 10.3390/life16020221 (PMC12942532; doi:10.3390/life16020221)
Supplement: Supplementary file 1 [file life-16-00221-s001.zip]

Archive with 1 entries (1 files):
- life-4080388-supplementary.pdf
